# Supplementary material for: Analysis of the genes controlling three quantitative traits in three diverse plant species reveals the molecular basis of quantitative traits
Source: Sci Rep. 2020 Jun 22;10:10074. doi: 10.1038/s41598-020-66271-8 (PMC7308372; doi:10.1038/s41598-020-66271-8)
Supplement: Supplementary file 6 — Supplementary Table S1 [file 41598_2020_66271_MOESM6_ESM.xlsx]

## Sheet: Sheet1
Supplemental Table S1. The genes involved in ginsenoside biosynthesis in ginseng that were used in this study
Gene	GenBank Acc. No.	Annotation	Method used for gene cloning	Biological functions identifed by authors	Reference
SS	AB115496/KP689321	Squalene synthase	Gene regulation	Enhanced activity of SS resulted in remarkable increase of phytosterols as well as ginsenoside contents.	23
CAS	AB009029	Cycloartenol synthase	Gene transformation and antisense suppression	Antisense suppression of CAS resulted in elevated ginsenoside levels in ginseng hairy roots	24
SE	AB122078/FJ393274	Squalene epoxidase	RNAi	Interference of SE resulted in reduction of ginsenoside production.	25
DS	AB265170/GU183405	Dammarenediol-II synthase	RNAi; gene transformation in yeast	RNAi of DS in transgenic P. ginseng resulted in a reduction of ginsenoside production; the yeast transformant of DS led to accumulation of dammarenediol-II.	26,27
β-AS	AB009030/JX185490	beta-Amyrin synthase	Gene transformation in yeast	Beta-amyrin production was observed in the yeast transformant.	28
FPS	DQ087959	Farnesyl diphosphate synthase	Gene overexpression	Introduction of the FPS genes into ginseng hairy roots led to the accumulation of ginsenosides	29
UGT	KM491309	UDP-glycosyltransferase	Gene regulation; gene transformation in yeast	Up-regulaiton of UGT led to the signiifcantly increased contents of Rb and Rg saponins; Introduction of UGT genes into yeast resulted in the de novo production of Rg3.	30,31
CYP716A47	JN604537	Cytochrome P450	Gene regulation; gene transformation in yeast	The CYP716A47 gene was transcriptionally activated not in transgenic ginseng that overexpresses squalene synthase and overproduces ginsenosides.	32
CYP716A53v2	JX036031	Cytochrome P450	Gene regulation; gene transformation in yeast	CYP716A53v2 catalyzes the formation of protopanaxatriol from protopanaxadiol during ginsenoside biosynthesis.	33
CYP716A52v2	JX036032	Cytochrome P450	Gene transformation in plants and RNAi	The overexpression of CYP716A52v2 greatly increased the content of oleanane-type ginsenoside (ginsenoside Ro), whereas RNAi against CYP716A52v2 markedly reduced it.	34
