# Supplementary material for: Analysis of the genes controlling three quantitative traits in three diverse plant species reveals the molecular basis of quantitative traits
Source: Sci Rep. 2020 Jun 22;10:10074. doi: 10.1038/s41598-020-66271-8 (PMC7308372; doi:10.1038/s41598-020-66271-8)
Supplement: Supplementary file 7 — Supplementary Table S2 [file 41598_2020_66271_MOESM7_ESM.xlsx]

## Sheet: Sheet1
Supplemental Table S2. Cotton fiber length genes and Arabidopsis trichrome genes used in this study. The cotton orthologous genes of the Arabidopsis trichrome genes were used in this study because cotton fibers are also trichromes
Genea	GenBank No.	Annotation	Method used for gene cloning	Relevant biological functions identified by authors	Reference
(A) Genes controlling fiber length traits in cotton
GhXTH1	HM749062.1	Xyloglucan endotransglycosylase/ hydrolase (XTH)	Overexpresion (OE)	Over-expression of the gene increased fiber length	35
GhPHYA1	HM143740.1	Phytochrome apoprotein A	RNAi-expression repression (ER)	RNAi of the gene exhibited vigorous root and vegetative growth, early-flowering and improved upper half mean fibre length.	36
GhACT1	AY305723.1	Actin	RNAi-ER	Inhibited expression of the gene repressed fiber elongation.	37
GhADF1	AI731080.1	Actin deploymerizing factor	Antisense-ER	Inhibited expression of the gene increased fiber elngth and strength.	38
GhPEL	DQ073046.1	Pectate lyase	Antisense-ER	Reduced expression of the gene repressed fiber elongation, thus fiber length.	39
GhF3H	GU434116.1	Flavanone 3-hydroxylase	RNAi-ER, OE	RNAi of the gene repressed fiber development, but OE did not.	40
GhPFN2	GU237487.1	A fiber-preferential actin-binding protein	OE	Overexpression of the gene promoted the progression of fiber development.	41
GhFLA1	EF672627.1	Fasciclin-like arabinogalactan protein	OE, RNAi-ER	Overexpression of the gene promoted fiber elongation, thus fiber length while suppression of the gene led to shorter fibers.	42
GhAGP4	EF470295.1	Arabinoglactan protein	RNAi-ER	RNAi of the gene inhibited fiber initiation and elongation.	43
GbTCP	DQ359121.1	TCP transcription factor	RNAi-ER	RNAi of the gene repressed fiber initiation and elongation.	44
GhMYB109	AJ549758.1	R2R3 MYB transcription factor	Antisense-ER	Reduced expression of the gene decreased fiber length.	45
GhMYB25	AF336283.1	R2R3 MYB transcription factor	RNAi-ER, OE	RNAi of the gene altered the time of rapid fiber elongation while OE of the gene increased the numbers of trichomes and fibers.	46
GhRDL1	AY072821.1	AtRD22-Like 1 gene encoding a BURP domain-containing protein	OE	Overexpression of the gene promoted fiber length, fiber yield and seed mass.	47
GhWLIM1a	JX648310.1	LIN-11, Isl1 and MEC-3 (LIM) domain protein	OE	Overexpression of the gene increased fiber length and secondary wall structure.	48
GhVIN1	FJ915120.1	Vacuolar invertase	RNAi-ER, OE	RNAi or overexpression of the gene reprerssed or promoted fiber elongation.	49
GhSusA1	HQ702185.1	Sucrose synthase	OE, antisense-ER	Overexpression of the gene increased fiber length, while its reduced expression led to decreased fiber length.	50
GhDET2	DQ116446.1	Steroid 5α-reductase	Antisense-ER, OE	Suppression of the gene inhibited both fiber initiation and fiber elongation.	51
GhGA20ox1-3	AY603789.1	Gibberellin 20-oxidase	OE	Up-regulation of the gene promoted fiber initiation and elongation, thus having increased fiber length.	52
(B) Genes controlling trichrome in Arabidopsis
TTG1	AF336281.1	Transparent testa glabra1	Genetic comple- mentation (GC)	The gene GhTTG1was able to restore trichome formation in the ttg1 mutant Arabidopsis plants.	53
TTG3	AF530911.1	Transparent testa glabra1	GC	The gene GhTTG3 was able to restore trichome formation in ttg1 mutant Arabidopsis plants.	53
aGh, Gossypium hirsutum; Gb, G. barbadense.
