# Supplementary material for: Analysis of the genes controlling three quantitative traits in three diverse plant species reveals the molecular basis of quantitative traits
Source: Sci Rep. 2020 Jun 22;10:10074. doi: 10.1038/s41598-020-66271-8 (PMC7308372; doi:10.1038/s41598-020-66271-8)
Supplement: Supplementary file 8 — Supplementary Table S3 [file 41598_2020_66271_MOESM8_ESM.xlsx]

## Sheet: Sheet1
Supplemental Table S3. Eight maize grain yield genes and 18 rice grain yield genes used in this study
Gene	GenBank No.	Annotation	Method used for gene cloning	Biological functions identified by authors	Reference
(A) Genes controlling grain yield traits in maize
ZmGS3	FJ797615.1	A transmembrane protein	Association analysis (AA), expression (E)	The ortholog of rice Grain Size 3 (GS3) gene. The SNPs of the gene were associated with kernel length and kernel weight.	13
ZmGW2	FJ573211.1	RING-type E3 ubiquitin ligase	Genetic mapping, AA, E	Grain width 2. Mapping located it to a one-hundred kernel weight QTL; associaiton analysis associated it with kernel size and weight and expression analysis associated it with kernel width.	12
ZmBt2	KC849388.1	AGPase small subunit	OE	Brittle2 gene. The overexpression of the gene increased 100-grain wieight and kernel starch content.	14
Mn1/ZmIncw2	AF050128.1	Cell wall Invertase	Over expression (OE)	The ortholog of rice Grain Incomplete Filling 1 gene (OSGIF1). Up-regulation of the gene increased maize grain yield.	15
ZmSh2	NM_001127632.1	ADP-glucose pyrophosphorylase (AGPase) large subunit	OE, genetic complementation (GC)	Shrunken-2. The transgene of the gene increased seed weight and grain yield, dependant on temperature during flowering.	54
ZmSu1	U18908.1	Starch α (1→6) glucan hydrolase	Transposon insertional mutageneisis (TIMT), OE	Sugary1. The gene participates in kernel starch biosynthesis, thus grain yield.	55,56
ZmWri1a	NM_001143592.1	WRI1 transcription factor 1	GC, OE	Wrinkled1a. Overexpression of the gene increased grain fatty acid and amino acid content, thus the plumpness of seeds.	57
ZmWri1b	NM_001138261.11	WRI1 transcription factor 2	GC, OE	Wrinkled1b. Overexpression of the gene increased grain fatty acid and amino acid content, thus the plumpness of seeds.	57
(B) Genes controlling grain yield traits in rice
GS5	JN256055	A putative serine carboxypeptidase	Map-based cloning (MBC): GC, OE	A grain size QTL. The gene regulated grain width, filling and weight.	58
D2	NM_001048832.1	Cytochrome P450	MBC: GC	A rice dwarf mutant, ebisu dwarf. The wild D2 gene rescued the grain length of the d2-1 mutant.	59
BSG1	AK111446.1	A DUF640 domain protein	MBC: E	Beak-shaped grain 1/triangular hull 1. The gene was asscoiated with grain shape, size and weight.	60
SRS3	AB531488.1	A Kinesin 13 protein	MBC: RNAi expression repression (RNAi-ER), GC	Small and round seed 3. The gene regulated seed length and size.	61
qPE9-1	AB475006.1	A keratin associated protein	Nearly isogenic line (NIL) analysis	Panicle erectness, DN1 gene. The gene regulated panicle erectness, grain weight and tilling.	62
OsARG	HM369061.1	Arginase	MBC: GC, OE	Overexpression of the gene increased grain number per plant under nitrogen-limited conditions	63
DST	GQ178286.1	A zinc finger protein regulating OsCKX2	MBC: OE, RNAi-ER	Drought and salt tolerance. The gene regulated grain number through controlling Gn1a/OsCKX2 expression.	64
NAL1/SPIKE	EU093963.1	A protain that is highly conserved in the trypsin-like serine and cysteine protease domain among cereal crops inclduing maize	MBC: OE, RNAi-ER	Narrow leaf 1/ spikelet number. Overexpression of the gene increased grain yield.	65
D11	AK106528.1	Cytochrome P450	MBC: GC	A rice dwarf mutant, dwarf 1. The D11 gene rescued the grain length of the d11 mutatnt.	66
qSW5/qGW5	AB433345.1	A nuclear protein	MBC: GC, RNAi-ER, AA	A seed or grain width QTL. The gene regulated grain width and weight.	67,68
GW8/OsSPL16	JX867118.1	A cell proliferation regulator; squamosa promoter binding protein-like 16 (SPL16)	MBC: OE, RNAi-ER	A grain width QTL. The gene regulated cell division and grain filling, thus grain width and yield.	69
qGL3.1/OsPPKL1	AK288069.1	A putative protein phosphatase with Kelch-like repeat domain (OsPPKL1)	MBC: OE, TIMT	A grain length QTL. The gene regulated grain length.	70,71
PGL1	NM_001055647.1	An atypical non-DNA-binding bHLH	OE, RNAi-ER	A grain length positive regulator 1. Overexpression of the gene increased grain length and weight.	72
PGL2	NM_001054653.2	An atypical bHLH protein	OE	A grain length positive regulator 2. Overexpression of the gene increased grain length.	73
OsFIE2	J023058F21.1	A Polycomb Group gene	RNAi-ER	Fertilization-Independent Endosperm 2. Reduction of the gene expression led to smaller and partially filled seeds.	74
qGY2-1	AY756174.1	A leucine-rich repeat receptor kinase gene cluster	Fine mapping, sequencing, E	A grain yield QTL. The gene regulated grain yield.	75
SRS5	AK102560.1	An alpha-tubulin protein	MBC: GC	Small and round seed. The wild type gene rescued the seed size of the gene mutant.	76
DEP1	NM_001064889.2	A patatin-like phospholipase A2 (PLA2) domain-containing protein	MBC: fine mapping, sequencing	Dense and erect panicle 3. The gene regulated panicle length, grain shape and grain number per panicle.	77
