# Supplementary material for: Analysis of the genes controlling three quantitative traits in three diverse plant species reveals the molecular basis of quantitative traits
Source: Sci Rep. 2020 Jun 22;10:10074. doi: 10.1038/s41598-020-66271-8 (PMC7308372; doi:10.1038/s41598-020-66271-8)
Supplement: Supplementary file 9 — Supplementary Table S4 [file 41598_2020_66271_MOESM9_ESM.xlsx]

## Sheet: Sheet2
Supplemental Table S4. Correlations of the expressions of the ginseng ginsenoside biosynthesis gene transcripts with the ginsenoside contents in ginseng four-year-old plant roots. The number suffixing each gene, such as "_1", indicates the alternatively spliced transcript or isoform of the gene.
Gene	Number of transcripts	Transcript whose expression was correlated with ginsenoside contents				Trancripts used for network analysis
		Number	Trancripts	r	p-value
β-AS	11	2	β-AS_1**	0.467	0.00182	β-AS_1**
			β-AS_3**	0.4	0.001876	β-AS_3**
CYP716A53v2	1	1	CYP716A53v2_1*	0.343	0.026	CYP716A53v2_1*
CYP716A52v2	3	2	CYP716A52v2_3**	0.585	4.81e-05	CYP716A52v2_3 **
			CYP716A52v2_2**	0.39	0.004
CYP716A47	3	3	CYP716A47_1**	0.405	0.00772	CYP716A47_1**
			CYP716A47_2**	0.565	9.66e-05
			CYP716A47_3**	0.457	0.00236
CAS	19	3	CAS_17**	0.576	6.65e-05	CAS_17**
			CAS_23*	0.341	0.0273	CAS_23**
			CAS_16**	-0.407	0.007
DS	2	2	DS_1**	0.489	0.00102	DS_1**
			DS_3**	0.547	0.00018	DS_3**
FPS	19	3	FPS_22**	0.487	0.00109	FPS_22**
			FPS_15**	-0.414	0.006
			FPS_35**	0.395	0.01
SE2	4	3	SE2_1**	0.559	0.00012	SE2_1**
			SE2_4**	0.466	0.00185	SE2_4**
			SE2_3**	-0.324	0.0364
SS	3	1	SS_1**	0.486	0.00109	SS_1**
UGT71A27	2	2	UGT71A27_2**	0.479	0.00135	UGT71A27_2**
			UGT71A27_1**	0.635	6.4e-06
"* and "**" indicate that the correlation is significant at the two-tailed significance level of P ≤ 0.05 and P ≤ 0.01, respectively. Forty-two (n = 42) cultivars were used for the correaltion analysis.
