# Supplementary material for: Analysis of the genes controlling three quantitative traits in three diverse plant species reveals the molecular basis of quantitative traits
Source: Sci Rep. 2020 Jun 22;10:10074. doi: 10.1038/s41598-020-66271-8 (PMC7308372; doi:10.1038/s41598-020-66271-8)
Supplement: Supplementary file 10 — Supplementary Table S5 [file 41598_2020_66271_MOESM10_ESM.xlsx]

## Sheet: Sheet1
Supplemental Table S5. Correlation of the expressions of cotton fiber length gene transcripts and Arabidopsis trichrome gene transcripts with cotton fiber length. The cotton orthologous genes of the Arabidopsis trichrome genes were used for this study because cotton fibers are also trichromes.
Gene	Number of transcripts	Transcripts correlated with cotton fiber length				Transcripts used for newtwork analysis
		Number	Trancript	r	p-value
(A) Cotton fiber length genes
GHXTH1	3	1	comp43426_c0_seq3*	-0.149988	0.0326877	comp43426_c0_seq3*
GhPHYA1	8	2	comp47010_c0_seq1*	-0.143308	0.0439922	comp47010_c0_seq8*
			comp47010_c0_seq8*	-0.166258	0.017754
GhACT1	6	2	comp47257_c1_seq1**	-0.185018	0.00822534	comp47257_c1_seq1**
			comp47257_c1_seq6*	-0.174917	0.0137109
GhADF1	3	2	comp37191_c0_seq1***	-0.242308	0.000583	comp37191_c0_seq3***
			comp37191_c0_seq3***	-0.249918	0.000323112
GhPEL	13	2	comp45976_c1_seq6**	-0.193925	0.00556588	comp45976_c1_seq6**
			comp45976_c1_seq11*	-0.14621	0.0398416
GhF3H	3	1	comp46568_c0_seq1*	-0.1735	0.0133038	comp46568_c0_seq1*
GhPFN2	48	4	comp47788_c0_seq14*	0.157675	0.0265185	comp47788_c0_seq29
			comp47788_c0_seq23**	-0.224362	0.00148464
			comp47788_c0_seq33**	-0.240477	0.000643439
			comp47788_c0_seq40*	-0.15856	0.0256712
GhFLA1	3	1	comp47700_c0_seq3*	-0.14101	0.0447796	comp47700_c0_seq3*
GhAGP4	33	3	comp47643_c0_seq3*	0.141759	0.0436452	comp47643_c0_seq3*
			comp47643_c0_seq5*	-0.146315	0.0396972
			comp47643_c0_seq29*	-0.146111	0.03998
GbTCP	69	3	comp47497_c0_seq6*	-0.140502	0.0483444	comp47497_c0_seq21
			comp47497_c0_seq17**	-0.208345	0.003224
			comp47497_c0_seq41*	0.166313	0.0191939
GhMYB109	2	1	comp33996_c0_seq2*	0.167339	0.0170171	comp33996_c0_seq2*
GhMYB25	4	1	comp40493_c0_seq2**	-0.195597	0.00516292	comp40493_c0_seq2**
GhRDL1	56	3	comp47657_c2_seq1*	0.141474	0.0467978	comp47657_c2_seq8
			comp47657_c2_seq48*	-0.14701	0.0387564
			comp47657_c2_seq49*	0.168981	0.0173196
GhWLIM1a	1	1	comp35440_c0_seq1*	-0.174434	0.0128081	comp35440_c0_seq1*
GhVIN1	1	1	comp409756_c0_seq1**	-0.188546	0.00706051	comp409756_c0_seq1**
GhSusA1	12	2	comp47460_c1_seq4**	0.311042	6.27671e-06	comp47460_c1_seq4**
			comp47460_c1_seq10*	-0.147281	0.0383957
GhDET2	2	0				comp35762_c0_seq2
GhGA20ox1-3	8	1	comp47660_c0_seq4*	-0.157209	0.0250912	comp47660_c0_seq4*
(B) The cotton orthologues of the Arabidopsis trichrome genes
TTG1	1	1	comp38059_c0_seq1*	-0.160925	0.0218114	comp38059_c0_seq1*
TTG3	20	2	comp43783_c0_seq6*	-0.140502	0.04834	comp43783_c0_seq10
			comp43783_c0_seq17**	-0.208345	0.003224
"*" and "**" indicate that the correlation is significant at the two-tailed significance level of P ≤ 0.05 and P ≤ 0.01, respectively. One hundred ninety-eight cotton lines (n = 198) were used for the correlation analysis.
