# Supplementary material for: Analysis of the genes controlling three quantitative traits in three diverse plant species reveals the molecular basis of quantitative traits
Source: Sci Rep. 2020 Jun 22;10:10074. doi: 10.1038/s41598-020-66271-8 (PMC7308372; doi:10.1038/s41598-020-66271-8)
Supplement: Supplementary file 11 — Supplementary Table S6 [file 41598_2020_66271_MOESM11_ESM.xlsx]

## Sheet: Sheet2
Supplemental Table S6. Correlation of the expressions of maize grain yield gene transcripts and the maize orthologue transcripts of the rice grain yield genes with maize grain yield. The maize orthologous genes of the rice grain yield genes were used for this study because some rice grain yield genes also control grain yield in maize.
Gene	Number of transcripts	Transcript whose expression was correlated with grain yield				Transcript used for network analysis
		Number	Transcripts	r	p-value
(A) Maize grain yield genes
Mn1/ZmIncw2	2	1	comp14514_c1_seq1*	-0.215	0.041	comp14514_c1_seq1*
ZmGS3	12	1	comp18082_c2_seq8*	-0.217	0.038	comp18082_c2_seq8*
ZmGW2	1	1	comp43782_c0_seq1*	-0.232	0.027	comp43782_c0_seq1*
ZmSh2	1	1	comp53552_c0_seq1*	-0.255	0.015	comp53552_c0_seq1*
ZmBt2	2	1	comp16805_c0_seq1*	-0.218	0.038	comp16805_c0_seq1*
ZmSu1	2	1	comp15980_c0_seq2*	-0.241	0.021	comp15980_c0_seq2*
ZmWri1a	13	4	comp20135_c0_seq7*	-0.223	0.034	comp20135_c0_seq7*
			comp20135_c0_seq1*	-0.21	0.045
			comp20135_c0_seq20*	-0.226	0.031
			comp20135_c0_seq22**	0.274	0.009
ZmWri1b	4	1	comp13893_c0_seq1*	0.221	0.036	comp13893_c0_seq1*
(B) The maize orthologues of the rice grain yield genes
GS5	2	0	comp20073_c8_seq17	-0.107	0.314	comp20073_c8_seq17
D2	1	0	comp39381_c0_seq1	0.075	0.478	comp39381_c0_seq1
BSG1	4	1	comp17278_c0_seq6*	0.251	0.017	comp17278_c0_seq6*
SRS3	7	1	comp19952_c0_seq10*	-0.246	0.019	comp19952_c0_seq10*
qPE9-1	4	0	comp18085_c0_seq1	-0.045	0.672	comp18085_c0_seq1
OsARG	2	0	comp18115_c0_seq6	0.128	0.227	comp18115_c0_seq6
DST	1	0	comp9424_c0_seq1	0.035	0.743	comp9424_c0_seq1
NAL1/SPIKE	3	1	comp19025_c0_seq1*	-0.21	0.046	comp19025_c0_seq1*
D11	3	0	comp15262_c0_seq2	-0.095	0.37	comp15262_c0_seq2
qSW5/GW5	1	0	comp28018_c0_seq1	-0.054	0.609	comp28018_c0_seq1
GW8/OsSPL16	3	0	comp16376_c0_seq3	-0.182	0.085	comp16376_c0_seq3
qGL3.1/OsPPKL1	2	0	comp17232_c0_seq1	0.197	0.061	comp17232_c0_seq1
PGL1	1	1	comp25804_c0_seq1*	-0.231	0.028	comp25804_c0_seq1*
PGL2	5	1	comp15760_c0_seq4**	-0.307	0.003	comp15760_c0_seq4**
OsFIE2	12	0	comp19689_c1_seq10	0.079	0.455	comp19689_c1_seq10
qGY2-1	32	2	comp20075_c0_seq57*	0.246	0.019	comp20075_c0_seq57*
			comp20075_c0_seq37*	0.226	0.031
SRS5	9	1	comp19785_c0_seq8**	-0.304	0.003	comp19785_c0_seq8**
DEP3	3	0	comp10404_c0_seq1	0.025	0.812	comp10404_c0_seq1
"* and "**" indicate that the correlation is significant at the two-tailed significance level of P ≤ 0.05 and P ≤ 0.01, respectively. Ninety-one inbred lines (n = 91) were used for the correlation analysis.
