# Supplementary material for: Analysis of the genes controlling three quantitative traits in three diverse plant species reveals the molecular basis of quantitative traits
Source: Sci Rep. 2020 Jun 22;10:10074. doi: 10.1038/s41598-020-66271-8 (PMC7308372; doi:10.1038/s41598-020-66271-8)
Supplement: Supplementary file 12 — Supplementary Table S7 [file 41598_2020_66271_MOESM12_ESM.xlsx]

## Sheet: Sheet1
Supplemental Table S7. The transcript sequences of the 14 ginseng ginsenoside biosynthesis genes that are identical or the most similar to the gene cDNA sequences at GenBank. Thsese transcripts were used for network analysis. The number suffixing each gene, such as "_1", indicates the alternatively spliced transcript or isoform of the gene. For more information, see Supplemental Table S1
Transcripts	Length (bp)	Sequence (5' - 3')
β-AS_1	2213	CCAAATTTGACCGATTGCCTCCTTGTTTGGGCAAGAAAGATAGCTTTCTCCCCAACCACCATCACTGCGTTGCGATTTTATTAGAAAATCCACTGCTTTATGAAGAGTTTGGCTGTTGTTGTATGTCTTTCCAGCCGCGGTTAGACCTCCCATAGCAAACCAAGTACCATATGTGAAGCACACACCCCAGTTTCCGTACCATGAACCATCAGGCATTTGTATGTCTTCAAGGTAACGGACAGCATTCGTAATAAAATTATCTATCTCCTTCTTTCGGTGTCCAGGATATAACTTTTTAAACAGAACCAGAGCTTGGATTGCCGATGAAGTGCACTCTACATACTCGTGCTCAATGACAATGTCTGCAAAGAATTCTGTAGGATTGAGTAACTCCAACCA…
β-AS_3	689	GTTCAGACGCTTGTAGATGGTAATCGAACATTTTTTCGATATTCTGCTAAAGCCCACAACGGATATATGTTTCTATACGCTGCATAGTGTAACATGCAGTTCTTCATGAAAACTCCAGTGATTTCCTGTTGGGGAAAATCACCACTTTCCATTTGGGAATTGATCAACAACTTGGCTGCACGATGAAGAGGTGTTGGGTCTCTTTCAGCCTGCCCAGAATGAATCAGACCCATCATGGCCCATGAAGTGTGTACCAAATTTGACCTATTTCCTTCTAAAGGTGTATATTCCTTGTTTGGGCAAGAAAGATAGCTTTCTCCCCAACCACCATCACTGCGTTGCGATTTTATTAGAAAATCCACTGCTTTATGAAGAGTTTGGCTGTTGTTGTATGTCTTT…
CYP716A53v2_1	1560	GACCACTCACCACCTTCATTTTCATTTCTGAATTTTGGGCAAAATCACAGAATTCTTGATCCATGGATCTCTTTATCTCATCTCAACTACTTCTTCTACTAGTCTTTTGCTTATTCCTCTTTTGGAATTTCAAACCAAGTAGCCAAAACAAACTGCCTCCGGGCAAAACAGGATGGCCCATAATTGGAGAAACACTAGAATTCATCTCCTGTGGCCAAAAAGGCAACCCTGAAAAGTTCGTAACACAAAGAATGAACAAATACTCCCCTGATGTCTTCACAACATCCTTAGCAGGCGAGAAAATGGTAGTTTTCTGCGGTGCCTCGGGGAACAAATTCATTTTCTCCAACGAAAACAAGCTTGTTGTGTCCTGGTGGCCCCCTGCCATATCCAAAATCC…
CYP716A52v2_3	1779	TTATCTTCAGTCCCAAAAATCAAACATTTCTTGTATTTGTCCCCTAACTACCTAGAAAGCAAAAGGGCGCCATCAAGAAATGGAACTCTTCTATGTCCCTCTCCTCTCACTCTTTGTTCTCTTCATCTCTTTATCATTCCACTTCCTCTTCTACAAGTCCAAACCCAGCTCCTCCGGCGGGTTTCCTCTCCCGCCGGGCAAGACTGGGTGGCCCATTATTGGAGAGAGCTACGAGTTTCTCTCCACGGGATGGAAAGGCTACCCGGAGAAGTTCATATTTGACCGTATGACCAAGTACTCCTCAAATGTCTTTAAAACCTCTATTTTCGGAGAGCCCGCCGCAGTATTCTGCGGCGCGGCTTGTAACAAGTTCTTGTTCTCGAACGAGAATAAGCTTGT…
CYP716A47_1	1551	TTAGGTGATACGGCGGCAGCAATGGTGTTGTTTTTCTCCCTATCTCTTCTTCTCCTTCCCCTATTATTATTGTTTGCCTATTTTTCTTATACAAAACGCATCCCCCAGAAAGAAAATGATTCAAAAGCTCCCCTCCCCCCAGGTCAAACAGGTTGGCCTTTGATAGGCGAAACTCTTAATTATTTATCTTGTGTCAAAAGTGGGGTTTCTGAAAATTTTGTGAAATATAGGAAGGAAAAGTATTCCCCCAAAGTTTTCAGGACATCACTTTTAGGAGAACCGATGGCAATCTTGTGTGGGCCGGAGGGCAACAAATTCCTCTACTCAACGGAAAAAAAGCTAGTCCAAGTTTGGTTCCCGAGCAGTGTTGAAAAGATGTTCCCCAGATCTCATGGCGAA…
CAS_17	2510	GAAAATGTGGAAGCTTAAAATTCAACTTCGTTTATATCAATTTCCAAGTGTGTTATACAGTGTCGAGTTTATATGAATGTGGAGTTGAATTTTGTGCAGATTGAAAATGTGGAAGCTTAAAATTGCAGAGGGAGGAAATCCATGGCTTCGGAGTCTGAACGATCACGTCGGCCGGCAAACTTGGGAGTTCGATCCCAAACTCGGATCTCCGGAAGAGCTTGCGGAGATCGAGAAAGCTCGCGAAACTTTTCGCAAACATCGTTTCGAGAAAAAGCATAGTTCCGATCTCCTCATGCGCATTCAGTTTTCCAATGAGAATCGAGGCAGTATACTCTTACCACAAGTTAAAGTAAAAGATACAGAAGATATTTCAGATGACAAAGTAACAGTTACGTTAAA…
CAS_23	1682	TCCACAGCAAAGACTTCTCTAATTCTCTACCTTTCACATGCACACTCATCTTCCTCTCCCCTCGTTCAAACTCTTTCTTCAAATTGAGTGGAAATGTGGAAGCTTAAAATTGCAGAGGGAGGAAATCCATGGCTTCGAACTCTGAACGATCACGTCGGCCGGCAAATTTGGGAGTTCGATCCCAACATTGGATCGCCGGAAGAGCTTGCGGAGATCGAGAAAGTTCGTGAAAATTTTCGCGATCATCGATTCGAGAAAAAGCACAGTGCCGATCTCCTCATGCGCATTCAGTTTGCAAATGAGAATCCAGGCAGTGTAGTCTTACCCCAAGTCAAAGTAAATGATGGTGAAGATATTTCGGAGGATAAAGTAACAGTTACATTAAAAAGAGCTATGAGT…
DS_1	2463	AGTGTGGAATTTAGCGCATTAATTCATCCTAACATAACATTTTGAAGAATCATAAGAATGTAACTTAAATTTTGAGCTGCTGGTGCTTAGGCAACCAAACACGTTTCCGATATTCTCCGAGTGCCCAAAGAGGAAATATATTTCTGTACTCCGCATAATGTAACATACTATTTTTACAGTATACTCCAGTAATTTCCTGTTGAGGGAAATCTCCATTATCCATTTGCGCATTGATCAACAACTTTGCTGCTCTATGCAGAGGTGTCGGATCTCTCTCGGCCTGTCCACCAAACATAAGACCTAGCATAGCCCATGATGTTTGTACTAGATTTGTCCTGTTTCCCTTGAGTGGTGTAAATTTTTCGCTTGGGCATGATTCAAGACTCTCCCCCCAACCAC…
DS_3	2563	TAAAAGGCCGTCCAAATTAATACAGTACACAACACAACTGAAGCCAGAAGCTGGAAGCTAGAAGCTCCTTAATTTTTCTAATTTATTTGGAGACGATACTAGTGTGGAATTTAGCGCATTAATTCATCCTATCAAAACATTTTGAAGAATCATAAGAATGTAACTTAAATTTTGAGCTGCTGGTGCTTAGGCAACCAAACACGTTTCCGATATTCTCCGAGTGCCCAAAGAGGAAATATATTTCTGTACTCCGCATAATGTAACATACTATTTTTACAGTATACTCCAGTAATTTCCTGTTGAGGGAAATCTCCATTATCCATTTGCGCATTGATCAACAACTTTGCTGCTCTATGCAGAGGTGTCGGATCTCTCTCGGCCTGTCCACCAAACATAAGA…
FPS_22	1414	CCCCCCCTTTCTCTCTTCACACGCACTCTCTCTACCTCTTTCTCTCTCTATCGGACCATTTTCTTCCATCAGAATCCTCATCTCACCTCTCTTTCTCTCTCACGCACAAAAACACACACAGAATCGCACACACATAAACAGCCAGAATGAGCGATCTGAAGACGAGATTTCTGGAGGTGTACTCTGTTCTGAAATCCGAGCTACTCAACGACCCTGCTTTCGAGTTCACCGATGATTCTCGCCAATGGGTCGAGCGGATGCTGGACTATAATGTGCCTGGAGGAAAGCTGAATCGAGGGCTGTCTGTTATTGACAGCTACAAGTTGCTGAAAGAAGGAAAAGAACTAAGTGATGATGAAATTTTTCTTTCAAGTGCACTTGGTTGGTGCATTGAATGGC…
SE2_1	2244	ATGATTCATGGTAGTGATAACAAGGAATGATGATTATATTGGTGCAAACGAGGAAGTAAATTTTTATTTTAAATAACATAATGAGGTTGTTTTCAAATCCCCACATGCCATTGTGAAATTTCATTAAAAATGGAAAGAAATAAAAAAAAATGTCATATTCCCAGTTTATTGACAATCCCCTACTGCCCTGCCCTGCCCTGCCCTGCACTAGTCTATCTTATCTTTGTTGGATCCATACCCTAATCTTGGACCACTGATGAATGATGATACAAGTTGTCTGTCTGCTCTTGAGAACAGCATTTAATTAAGCATAAATAATTATTTACATTTTTTTAGTAATGGGAGGAGCTCTGTAGTATGCCGGAACAGTTGCTGGGAAAAACATTTGCCTAACTCCTT…
SE2_4	3201	ATGATTCATGGTAGTGATAACAAGGAATGATGATTATATTGGTGCAAACGAGGAAGTAAATTTTTATTTTAAATAACATAATGAGGTTGTTTTCAAATCCCCACATGCCATTGTGAAATTTCATTAAAAATGGAAAGAAATAAAAAAAAATGTCATATTCCCAGTTTATTGACAATCCCCTACTGCCCTGCCCTGCCCTGCCCTGCACTAGTCTATCTTATCTTTGTTGGATCCATACCCTAATCTTGGACCACTGATGAATGATGATACAAGTTGTCTGTCTGCTCTTGAGAACAGCATTTAATTAAGCATAAATAATTATTTACATTTTTTTAGTAATGGGAGGAGCTCTGTAGTATGCCGGAACAGTTGCTGGGAAAAACATTTGCCTAACTCCTT…
SS_1	1625	AAGCAATCTTATCTAAGTAAGGAAAATTCGTTTAAAAAATCTCGTTGTCCCTTTTCTTTTCAATTGATTGATTTAGATCTGTTCATCTTTACCAAAATTTGCTTGTAGAAACAGGTATATATATATATAATATAGATACAGAGAGAAAAAATGGGAAGTTTGGGGGCAATTCTGAAGCATCCGGACGATTTCTATCCATTGTTGAAGCTCAAAATAGCGGCGAGGCATGCGGAAAAACAGATTCCTTCGGAGCCACACTGGGCTTTCTGTTACTCTATGCTTCATAAGGTTTCTCGAAGCTTCGGCCTCGTCATTCAACAGCTCGGACCTCAGCTTCGCGATGCTGTATGCATTTTTTATTTGGTTCTTCGAGCACTTGACACTGTTGAGGATGACACA…
UGT71A27_2	1422	ATGAAGTCAGAATTGATATTCTTGCCCGCCCCGGCCATCGGACACCTCGTGGGAATGGTGGAGATGGCTAAACTCTTCATCAGTCGACATGAAAACCTCTCGGTCACCGTCCTCATCGCGAAATTCTACATGGATACGGGGGTAGACAACTACAATAAATCACTCTTAACAAACCCTACCCCGCGTCTCACAATTGTAAATCTCCCGGAAACCGACCCCCAAAACTATATGCTCAAACCACGCCACGCCATCTTTCCTAGCGTCATCGAGACTCAGAAGACACACGTGCGAGACATAATATCCGGCATGACTCAGTCCGAGTCGACTCGGGTCGTTGGTTTGCTGGCTGACCTTTTGTTCATCAACATCATGGACATTGCCAATGAGTTCAATGTTCCA…
