# Supplementary material for: Analysis of the genes controlling three quantitative traits in three diverse plant species reveals the molecular basis of quantitative traits
Source: Sci Rep. 2020 Jun 22;10:10074. doi: 10.1038/s41598-020-66271-8 (PMC7308372; doi:10.1038/s41598-020-66271-8)
Supplement: Supplementary file 13 — Supplementary Table S8 [file 41598_2020_66271_MOESM13_ESM.xlsx]

## Sheet: Sheet1
Supplemental Table S8. The transcript sequences of the 18 cotton fiber length genes and the cotton orthologues of the two Arabidopsis trichrome genes that are identical or the most similar to the gene cDNA sequences at GenBank. These transcripts were used for network analysis. For more information, see Supplemental Table S2
Gene	Length (bp)	Sequence (5' - 3')
(A) Genes controlling fiber length in cotton
GhXTH1	1650	TCTGCTAAAGTATTTTATTTTATTGCATCAATAACAAAAATGGACATGGAAACCTAAAAAGGTATGGAACTATACACATACCCTCCACATCATTGAACATATATAATGACTCATATCACCCTCAATATATATGTATATGTGCTGTGCTCTGCAGTCTTCCCCCTCTCTCTATACACAAAACTGATCCCCAAACTGAATGGAAAGGAGAGGAAAACAATGGTCAAACGTCTTCCATCAGATGGAATCAGCCTCAGACCGGCTTGCTTGCATGTGGTGGTGTCGTTTCCCATGGTGGCGCCTGCCTCCTCCAAATGTGACAGGATCGAACTTCTTCAGTCTTTCAGCTTCTCGAGGATTGATTACACACTCCAGAGGAGCAACCTTGTATCTGGTTTGGTC…
GhPHYA1	3645	ACCCTCCCTCCCTTACCCTTTACCCTTTACCTTCATTTTGCTTCTTTTTTCCCCAAATTTGAACAACTCTTCTACTCCCTTTTGTTTAATCAGTGAAAACCCAGAAAAAAATGCCACCACCCAAGGAGGTTGCTGGTTTTCCAAGCGAAGAAAATGATGAAGACCAACAGTATTCTTTTGCGGTGGAGTATACCGGTCCTCCGGTGACGTACGATATTCCACGGGCTGTTCCAATCAACGTCGAGAAAATCCCAGTTGCGGCTGTTGTTTCTAAGGTACCCCTTTCGAATACTGAACTACATATACCGGTTGTGCCTCCAATTTTAGCACCGGATCGTAACAAGTTTTCTAAAGAATTGCTTCTTCAACCAACTGTTTCACCAACTTCGGTTATTGCTT…
GhACT1	1810	TATCTCTTTCCTTTGGCTTCCATCACTCTCTATTTCGGTCTTCACCTCCACTGCTGCAGGGAGCAGAGGGAAAAAGGATAAAAGCATCGTTGTGTTCTTGCTTCTTCTTCAACTCTGTCTCTCCGTCTCTGAACCTCCTTCTTTCGTTCTTTTCTTATTCAGTATTGTAAAAGATGGCCGATGCTGAGGATATTCAACCCCTCGTCTGTGACAATGGAACTGGAATGGTGAAGGCTGGTTTTGCTGGTGATGATGCTCCCAGGGCAGTTTTTCCCAGTATTGTTGGTCGTCCCCGGCACACTGGTGTTATGGTTGGGATGGGTCAGAAGGATGCCTATGTAGGAGATGAAGCACAATCTAAAAGAGGTATCCTTACTTTGAAATATCCTATTGAGCATG…
GhADF1	797	AGAGGATTAGATTACAAAAGGTGTTAAGAATCTAGCCAAAAAAGTATTTTTTTAAAAAAAAAAGCACATGGAGTGATTAAAAGTAAAAAATTGATAAACATGATTTATACAGTAACAATGATTGCAATTGTAAGATACATTGTACTCTTAGAAAAGAACTCAGATTTGAACTTTAAAGACGACATTGTTAAGAGGAATAATCACGATTCACGAACGTCGAATCTCCAGAAAATTAATTTTCATGAATTGTAAAACCGTATTATAATTATTGTTCTAATAAGCTTTATGCTTAATAACATCCATCCCCATCTCAGTTGGATCAGTTGCTTGAACTTCATAGTGGATGCCATCAAGCACTCTCCTTAGCCCATCTTTTGATGTTGCATACAACATTTTTGC…
GhPEL	3262	GCCCATTCTTTCTTCTTTACAATTTTCAAAAGCACAGAAATAAAAAAAGAAAAGAAAGAAAATTACATCTTATTTGAAACCGCCGACTTCTAAACTTTTCTCTGTTTTATTCGTTTAAGTGATGAGATTCAGATCCAAGACTTTGTTATTTCCGGTGAATTGGCCGGGGTTTACAAGAGCTTTCGGTTAGGGTTTCCAAGAGCAATTTGGGGTTTTCTGTTTTTGTTCCTTTTTTGTCTGATAATGATGACGGGGGAGGATAACTATAATGGTAGCTCTGGTTTCTTGCCAACTGGTTACCCCGCGGCCGATTTTGAGTTCGATGGTTTAAGCATCGATCTCGACGACTTCAATCGCATTCTTGAAGAGACTCCTGGTTCGTTTCAGAGCAATCCAGAA…
GhF3H	4443	GTAGAGTAGAGATGGGAAAACGGACGTTTAAGAAAAAAGCCACCTTAAGTAGTGGAACATGAATCATCTGTGGTAGCCAAAATGGAAGAGAGTAATGTCAATACTGCTCTTCATTGAGAGCGGTCAAAAAACAGTTCGAAAGCAGCAGAAGAAAAAAGAAAAAGGGTTAATATTGACTAATATTGTGCTTAGAAGTAATACAAACTCAACAAGCCTATTCCCTAGTTCAATCTACATTTAGTTCTTCAAATACCAGAGGGCCTAAAAGAAAAGATATCGATGACTTCCCCCGACGGTGACTAATAACCATGCAATCAAAATCTCAGTCCTGCACCAACACAGGGACCCACGGCGTCACAAGAATGTTAGATCAGGATCTCGACCGCAAAGCCAGGCCAG…
GhPFN2	4487	AGCCCTTCATGTTAACACCGTCATAAAAACTTATCGAGGAGATTCCATCAACAACTTCGGTTTGGACGTCTCCTTCCAGTAAAACAAAACCGTCATCTTTAGTATCTAACTTTTTATTCTCAAATACGACACCTTGACCCTGCACATTATCTTTGAAGGAGACTCGAGCAACCTCCTAATCCATGGCTACATCACTCCCATTCGGCGAATCTTCTTCTCGTTGACACACTTTCTTTGTTACCCTGCCCAACTCTGTACTGAGATCGTTGGTGGTGGTAGTTCGCAATCTTAATCCTTGAGAGCATGCATTGTTCAATAATTATTAATAATTATTTTAAAGCATAATTTTTTTTTTCCTTATGTATATATATTGAATATCAAAGAAAGGGAATGCTATTT…
GhFLA1	4943	GTCATGATGGTATAAGTATAGTATACAAAGGAAATGGTTTGTGGTAAAGTCTGATTGCCTACCTGCAAACACTTTGAATTAAGGAATAAAAAACCTCCGATTCCAAGTTCAACTACAACGAAAATTATGAAGCTGCCATAGCCAATCTATCAAACTTTCCTTTTTCATGCCTTCAATTCTCGACTTTCTCTGATGAACAAAAAAAGATAAAAAAAATTCTCTGACTTTCCCGAGGTTTTGCAATTTTACATAATCTTATAACAGATTTATGTTCTGGGATTCTCCTTCAAGCTGCTGTTTCATTTGATGGAACCAGCACTGCCCCATCAGTCGAAGGAATTCCGGTTTTCTTTTGGTGTTTTCCTTGTACCTGCTCCAGTTCTTGTTCCGAGAACACTT…
GhAGP4	2827	GAAAGGACAGTTTTGTGGTTATTCATCTTCTTGGTTGCCTGCTATTAGTTATCGCCATCTCTGCTTCCTTCCAGGCTCCACACAGCATCTATTGACGCTTCACCCCTTTTTAAAGGGACAGATATTCAGTGTACCCAAACTGAGCTTTATCTCTTTTGAAGGACGAATTAGCCTTCCAAATCCAATTCAGGGAAAATCGAGAGGCGTTTGGTGTTCCTCCGGTGACTTAAGCTTCTGAAAAAGGAAAATGAATTTGGGGGATTTGCACAAGGTCTGGGAAATCAAAGCATTGAAGAGGAAACCTGGAGAAGAAGAAGCCAAAAAAATCTTAGAGAAAATAGCCAAACAAGTTCAACCCATTATGCGTAAGCATAAATGGAGAGTCAAGCTCCTCTCAGA…
GbTCP	1640	CACCAACAAAATGATGAAATGAAATTAATATATTGTGTAAACAAAAATAAAAATATAAGAAACGCCAAAAAACTGAGTTTTTTTTTTAGCCAAGCCAGGCACAATAGCAATGTTAATAGTGTCTATCTCTTACCTTTTTCTCAAACCCTAAAAGAACTCATATTAATCACACCAAAAAAAATTAATTTCTTTTTTTTAGTATAATAAAAACTCAATTCATGTTTTTTTGGGAAAAAAAAATTAAAAGGAGCAATCAAACCTCACGTGTGTTACACATCAAACTACACAAGTTGATCAAAAGAAAGCAAAGATGATGCTTTGCTCGATGATCATCATCATCATCTCTACGATCGCATGACACTATTGGTTTGTAAATCACGTCATTCATCGCCGCCACCT…
GhMYB109	1033	CTTAGACTCAATCATCACACAAAAAAAGTACAAACACCACATAAATATGTGAATTTCAGTAGCTAAGTACCTCGACCAATTATATTTGACGTTGACCCTTTAAAACCCTTTCGGCCTCAAAATTCTTGGAGCAAATCAACTGAAAATTGATTCAAGAAATCTACTCACCAATAATTGTTGTTTTTTTCTTCGCTTCAAAAGTTAGGCCAAGAAACATTTGGTTATAGCCTAGAAATTTAGACTCAGAACATCTCTTTATTTATTTATCCAAGGAAACATGTTAATTACAAACTTATTATACCATTGCTAATGGATCCTGTTGATCATCAAGTTCAAGGAACTTATTCACCCAATCCAAACTAAAGCAACCTTCCGTTGTGAAGTCAAAGAATTCGTCCA…
GhMYB25	1370	GGACATTTAAGTATATCTAATTTAATTTGTTGATTAATAAAAGTATGAAAGAGATTTATATGAAAAGAAAAAGAAGTGCCATTGTGTTTGTCAATTTTACAAAGTACATGTCGGTAAAGAAGATAAGCACGTGACAACCTAAAAGATTCAACATTCAACCAACCTTTATTGGTAGAGAGTTAAACTCAAAACCCATCATTTGACGTTTCATGGACGTATAATATAACTAAAAATCAACTAGATTTCCATATTTCTTTCTCCACTTAAACGTCATCATCGTCGTCATATCAGTAATGATTCAGCAAAAGAATCCAACTGTACTTGATCTTCATTCGTCTTCAACAGCTGCAGGTACTCTTCATATATCTTCTCTAGTGAATCATTACTGTCACCTTCAGC…
GhRDL1	1929	AACCAAAAATTAGTTATGTTTGGTAAATGAATTTGAATACATGCACCCACCTAAGCCCATGACATAAACCTGCATTTAAGTGAACCAGTGGCAGTTGGAGCCATTATGTTGGTTGAAAAATATTGTTGGCAGTGTTATTCAGCAGTACTTGTTCTAAGGCTCCTACTACATTTCTCATTATAAATGTGGAGAAATCTTGTTCTACTTTCCATTCCATGCAACACTAACTTTTAGATTCCCTTTCCATTGCACTGCTCTTTCTTTCTATAGAATTAGTCACTCCTGTTCTAGATGAAGGTTCTCTCCCCAATTCTTGCTTGCCTAGCGCTTGCTGTGGTGGTAAGCCATGCTGCTCTCTCACCTGAGCAATATTGGAGCTATAAGCTGCCAAATACTCCA…
GhWLIM1a	686	AAGAGTTTTGAAGGAACACCAAAGATTGCCAAACCTGAAAAACACATAGAAAATGAGAATGCACAGAAAGTGGTGAATTTATTCGGTGGAACCAAAGAAAAATGTGTGGGATGCAATAAGACTGTCTATCCAATTGAAAAGGTTGCTGTTGATGGGACATCATACCACAGAAGCTGCTTCAAATGCAGCCATGGAGGTTGCACTATTAGTCCATCAAATTACATTGCACATGAAGGCAAACTTTATTGTAAGCATCACCATGTTCAACTCTTTAAGGAAAAAGGAAACTATAGTCAACTTGAAGGTGACCGACAAGAAGAACCCATCACTGAGAAACTTACATCCATGGAAATTGCTGCTGAGTCATAGTTTATGAGTTGCTGCCCGAGTCAGATCATT…
GhVIN1	310	GGCCTCCTACGACCCCGAACAAAACCCACCACTCCATGCTCCCTTGCTAGACCGGTCCTCACCCCGGACTAGACGTTTTGCAGCCATCTTTGCCTGCCTCGTTTCCTTGCTCTTGCTCCTGGCATTAATCATTAACCAAGCCCAACAACCGTTTGAGAAAGTGCAGCCAAGAGGGGTGGCTGAAGGTGTGTCAGCCAAGTCAAATCCATCTTTATTGAACCAAGTTCCCTTTAATTGGACTAACGCTATGTTTTCTTGGCAAAGAAGTGCTTACCATTTTCAGCCCCAAAAGAATTGGATGAATGATCCT
GhSusA1	2432	CCCGGTATCAGCATTAAATGTTCCTACATTGTGCAAATCCACCATGCAAGAAACCAAGGCTGCATCTTCTTCTGGAATCCATTTTCTTTTGCTTCCTCGAGAAGCTTGAGAAGAAGCATGTGATTGTGGAACACCTGACATATTTATCTTAAGAAAAAAAAAACATTATTTACTATTTTTAATGTAACACCCCTTACCCGAGACCGTCTCCGGAATCGAGTACGAGATGTCATCCAATTTAACTTACCGATTCGGAGCATAAAAATTTGCTTTTAAAATTAAATTCACTGTTCATAACAACACTGTCCACCTGCGCAACTGTCACTAATTTAATTATAACTTGAGTTAAGAAACTCAAAATTTAAATCCGTAAATTTTCCGTGAAACTAGACTCATATT…
GhGA20ox1-3	1198	ATACCCTCTCAGTTCATATGGCCTGACGACGAGAAGCCATGCCTGGATGCCCCGGCACTTGTAATTCCAACCATTGACTTGGGAGCTTTCTTGCTTGGGGACTCTCTTGCTGTATCAAAAGTGGCAGAGGCGGTGAATGAGGCATGCAAGAAGCATGGGTTTTTTTTGGTTGTAAGCTCATCAGTACATGGACCGCTTCTTCAGCCTGCAACTCTCTGAGAAGCAAAAGGCTAAGAGAAAAGTAGGAGAAAGCTATGGGTATGCAAGCAGTTTCGTTGGCAGGTTTTCCTCCAAGTTGCCATGGAAAGAAACACTGTCTTTTCGGCACTGAAGATTTTAGAGATTTTGGGAGGCTTTACCAGGAATATTGTGAAGCCAGGAACAAGGTTTCCAAAGAGA…
GhDET2	4196	TATAATTAGTGTTTGTAATTAGAAACTCAGAATCTTGTGGGGGGTTTTGATTCTTTTTTGTGGTTATTGTGAAAAAATTTCCTTTTATCTTCCTCAATTCTGGGTTTTCTATTTTGCCATCCTCAGTTAGAAAGCTATATTGCTGGATAAGATAGCATCTTTTTTTCTTTCTCTCACGGTCCAAGGCCTTACAGTCTGTCACATGGTAAATTTGGAGTTTGCTGGGAGAGGGTTCATCTTATCCCAAGGTTCTTTTCTGTTGATGCAGAATTTTACTACACAGTTTCTATAGATTTGACAGTGGGTCTCTGTCTTTAGCTGGAATTAAGAAGGAAGTAAGACCCACAATTGGTCACTGTTTCTTGGATGAGTTTGCTCCATGTATTTGGGTTTGGTTTA…
(B) The cotton orthologues of the genes controlling trichrome in Arabidopsis thalana
GhTTG1	1361	CTAACCATATATATTATAAGACACATACCACACTTTTAATTTATTAATGTAATTACATAAATAACCAAATGAGTCATTATTGCTTAGCCTATGAGGTAAACAATTCAAGCCCAAGACCTACACTTGAGAGGGAAGGAATGGTCCAAAATGTACTAAAACCTGGTCCAGAAAAGTTTCCTTCCAAGAACATTTTCACTGTTATTTGCTGATACACACATATATTCCAATGGCGGCCAGGTTGAAACTGAACCAGGAAGATCCACGCTTTACAATTTCAGGTTTAAGCCTTACAACTCGGCTGACCATCAGAAATGGCAAAATGATTAGAACGACTACTTTTAATCACTTGAATGAAGTAAGAGCTAATTGGAATACAGGATTCAGAATACACCCAAGTTG…
GhTTG3	2835	AAAGAATGAAACAGGTTTTCGGGTGTGAACCTGGTATTCGGTCTTACAACACTTTGCTCAACGCTTTTGTTGAGTCGAATCGTTGGGATGAAGCTGAGTCGTTTTTTAAGTATTTTGAAACGGTGAGTATGGAGCCGAATTTGCAAACCTATAATATTTTGATTAAGGTTGCTTGTAAAAAGAAGCAGTTTAAGCACGCGAAGGAGATGTTGGATTGTATGTGGAAAACGGGTTTTCAACCAAATGTGCAAAGCTATGGGAGTTTGATTAGTGGGTTTGTTAAAGGTGGGAACTTGGTTGTTGCTATGGAAGTGTTCGACGAAATGTTTGAGAGAAAAGTGATCCCTGATGTTATGTGTTATAATATATTAATTGATGGGTTTTTCAAAAATAGAGATT…
aGh, Gossypium hirsutum; Gb, G. barbadense.
