# Supplementary material for: Analysis of the genes controlling three quantitative traits in three diverse plant species reveals the molecular basis of quantitative traits
Source: Sci Rep. 2020 Jun 22;10:10074. doi: 10.1038/s41598-020-66271-8 (PMC7308372; doi:10.1038/s41598-020-66271-8)
Supplement: Supplementary file 14 — Supplementary Table S9 [file 41598_2020_66271_MOESM14_ESM.xlsx]

## Sheet: Sheet1
Supplemental Table S9. The transcript sequences of the eight maize grain yield genes and the maize orthologues of the 18 rice grain yield genes that are identical or the most similar to the gene sequences at GenBank. These transcripts were used for network analysis. For more information, see Supplemental Table S3
Genea
(A) Genes controlling grain yield traits in maize
Mn1/ZmIncw2	1022	CCAAACCGTCCCTTGTCCCTCTCTTCCTCGAAACGCAGCTATGGGGACTCGGCCGCGGGGGTCGTCCTCGCGCCATGGGCGGTGGTGCTGGTGCTGGTGCTCGCGCTTCGTCTGGCAGGCGCGTCGCATGTGATCCACCGCAGCCTGGAGGCCGAGGCGGCGCCGTCGGTCCCGGCCTCCATTGTCAGCCCCCTGCTCAGGACGGGGTACCATTTCCAGCCGCCAATGAACTGGATCAACGACCCCAACGCTCCGCTGTACTACAAAGGATGGTATCACCTGTTCTACCAGTACAACCCCAAGGGCGCGGTATGGGGCAACATCGTGTGGGCGCACTCGGTGTCGCGCGACCTGATCAACTGGGTGGCGCTGGAGCCCGCCATCTACCCCAGCATCCCG…
ZmGS3	1329	AGGCCATTAGGGTTTGTTCGCACTGTTAATCCATATGGATTGAGTGATATTGGGTCGGTTTAAATTAATAGCAAGTCAAAATCTATCCCAATACATTTCAATACACTCCCGTCCACATTAAATTGCAATAACCGAAGGACTGAGTGGAATCTAAGCATCTTTTGTGCTGTACGTAAGACTAGTAGGGCTGCATGTCATGGCAACTCTCAGCGGAAAATGTGGAATCGACACCATTCACCAGCACTAACCAGATCAGCCACGTACAGCCAGTTACAACAGTACTCGTGTCGCCGAAACTAAACCAAAAAAAAAACCATGCTGCAAAATGCCAGTCATCCATCATCATCTCCGGGTACTACTACTACTAGCATGCACGCAAAATTTCTCATGGCCATCATA…
ZmGW2	287	CGCGAGCTTGGCCTCGAGGATGAGCTTGCGCAGCTTCTTCTGGTCGATGTCCTTGTGGTCGTAGAGACCCTGCGGCCGCGTGAACCGCTCCTCCACCCCCGACTTGCGCCGCCCGCCTATCCGGTTCCCCATCCCTCCCAGATCCGCCTCCGCCGCCGGAGACGAAGCCTTGCTCGGTCGCTTACCCCCCCGGGACCCGGAGTCACAGTAGACACATACGGTGTATACGCAACAGGAGTCAGGAGGGGAGGGGGCGTATGCACTGTCGCAGCGGCCGAGGCGAGGTG
ZmSh2	580	TGACAGATATAGTTGATCCAAAGCAGGTAATGGAAATACAAAGGTTCATAAAAAGGTTTGCTGCAACTTCTAGGGCAGCTTATAACAGTACAAACTAGCAGCACAAATGGTCAAGGAACAGCATGCCAGACAACGCATCTTGCGCCCGAACGCTCGACTTCCTGTCAAGCGGCTCTTACCATACCAAGGTTACACGATCCATCGATGCAATACCATTGTAGGTTCTTGTTTTGTAGACGCAAACGCAGCCGATCTATATGACAGACCCATCGTTGATGGTTGCATTCTTCAAGATCACCACGATTCCAGACCTTATGTAGTACCCTTCTTCCGGGTGATCAGCCTCTTGGATGCCCTTACTGTTTGTGATCACCACGTTCTTCCCAATCCTAGCATTCA…
ZmBt2	2011	GCAGCCTCCGCAGATCACCGCACTCCCCCCGCACGGCACCAGTGACGCGAAAGCAAAACGCCAAACAGGCTCCTCTGAAACTCCCAGAGCCGGTAGAGGCACGCCACTCCGCAGTGTCAGTCACTGCCCCCCCATCACGCCGCCCGCCCTTTCTCGGCCGTTGCCGCGAGCTCGCTCCGACCCACCGCCGATGGCGACGGCGATGGGCGCGATGGCCGCCACCTGCATGGCCTCGATCCCGGCCGCCGCTACGTTCCCCGGTGATCTCGGCGTCGGACGACGCCGAGCGGTTGTACCAGGGTGGCGCGCCGGTGGGAGACGGCTGCGTGCGACGCCGCCTGCCCGGAGGCCGTTCCTGTTCTCGCCGAAGGGCGTTTCGGACTCGCGGAGCTCGCAAAC…
ZmSu1	1194	TGATGGACCACCATTTCTTTACACCAAACAAAACTTCAGAGAACCAGCCAACTGGGCAATGGTTTTCCCCGTCTCGAGTCCGATCTGAGAACTGAGATCCACCAGCTTTAGCTACACATACCGACATGCGCATGTAAACTACCGACAACAGAGCAACCCCAACATTTTCCAGTTTCCACTGCATGCTACAGCCTAGAGAACAACCGCTATAGTATACTCTATTGTATCTGCTTCTTTCAGACATCAGGGCGCAATACAAGGATGATGGAGGAGTAGCTGAGCATAGGATAGAGATTGGAGTTGAGGAAATGAGAGAACTGGTAGACGGTGACAGCACGATCTGGCAGGCCATCGGTGAGGAAGTCATATGGTGCCTCCTTGCCGGTGTCCACCACCGGC…
ZmWri1a	1333	CAAGGGCCCGCTCGAGAACCTCGCCGACCACCTCGCCGACCCCGTCAACAACAACGCATGGGCCTATGCCACCAACTTTGTGCCCGGCAAGTGAGGGGGTGGAGGCGCCACCGCCCACCGGCCACCGCTGCGGATATCTAGGTGTTCGGATGCACGTGAGCGCGCACTGGTTCCAGTTTGTACCATGATGTAAATTACTTACCGTACCAGGGTTCAATCGGCAAGGAAGAATTGTTGTGTTCACTGTCTTGGGCAGTCTCTTGGTCCAATATGAATCAACTTACACAGCATCTCCAAAAACTTCTAAAATTACTAGCTGAATGCCCGTGCGTTGCAACGGGAATATATAATACCAGTATACTACGATAACTTATATACAAAATATGTGTTATACCATTA…
ZmWrilb	1751	TTGTAGTATACTAATATTATATATTCCCGTTGCAACATACGGGCATTCATCTAGTAAATATAGAATGGTGAAAACAAAGGTTCCTTAATCTGGAGCTTACTAGGGTTACAGCCTTGGTAAACTGTTCAAACGAACAAATCTATGCTGCACTGGCTGCGTTACCATGATCATGCCATGTAAACTCAGTGATAAACTGCACAAGCACAACCACTTCAGATTCAGGATGTGATTAGTTGAATCTAGGCTAAGTGAGACAATGACAAACCCTTAACGTTAGCCAAGCAGCCTAGGGGCAAATTCAAAGAATTAAAGAACATCGACACACTTGTCTAACGCCAAACTGCCATGGGCTTTCTACAAGAAAGTTCTCAGCTGCTCTGGTGCAGTGGCACTGTGGCA…
(B) The maize orthologues of the genes controlling grain yield traits in rice
GS5	2055	GGAAGATTCCCTCGGCTAGACCGCTAGAGTGCAGCGGCAGCAAATAAAAATCGTTTATGTTATCCGGCCGGCGGCTCACATGCGGCAACACCACCCAATCCCCCCAACAACCCGTGCCTGCCGTGATCCTTCCGACGCCGTTCCCCGGCCACCTCCACCGCCAATGGCAGGCGCCATCCGCTTCACATGACCTCACTGTTACACGGCTCGAGCTGCCTAGCTGTGGCTGTGAGCCCCTTCTACCTTCTTGGCTGTTTGCTAGCTAGAGGCCGAGAACGAAGCCAGCCCCGTTTTCTGATCCTTCGCACAGTGGCGCTGCACGTGCCTCTCTCGATCTGTCGCCTTCTCCTCTTCTTCGCCTTGTACCGTCTGCTGAGCAGTGAGCACGGAACAAGATCG…
D2	1320	GGTCACCGCCGACATGCAGCGCCGCCTCGCGCCCGCGCTCGCCGCCTGGAAGGTTCGGTGCGCCTCCGCGCCGCCGCTCCGCATCCAGGACCACGCCAAGACGATCGTGTTCGAGATCCTGGTGAGGGGTCTGATCGGGCTGGAGGCAGGCCCGGAGATGCAGCAGCTCAAGCACCAGTTCCAGGAATTCATTGTCGGCCTCATGTCCCTCCCCATCAAGCTGCCGGGGACTAGGCTCTACAGGTCCCTCCAGGCCAAGAAGAGGATGGCCACGCTGATACAGGGGATCATACAGGAGAAGAGGCGGCGGCGGAGGGCCGCCCTTGAGGATGGCGGAGAGGGCGAGGGCGAGGCCGGTCCCCCGCGCGACGTCATCGACGTGCTCATAAGCGGCGGCGA…
BSG1	312	CTCGCGCACCTCGCGCAGGTAGAGCCGCACGGCGCGCGCGCCGAACGGGTTCATCTCGGGCGTGCCGCCGTTCTCCTCGTAGGCGGCGCGGAGGCGGCCGATGAGCGCGTCGAGGGAGCCCCATGCCTGGCGCAGCGGGCACGGGCATGGCGCGGGCGGGTTGGGGTGCCCGTAGAAGGGGCACACCGGCGTGTGCACCTTGGTCTTGCCGAACTGATCCATGTACTTGAGGAACTCCAGCACGTGCGCGCCGCTGCACCGGGCCAGCGTCAGCGGCGGCCGGTGGTTCCGCAGGTACTGCAGGAACGTGTT
SRS3	2564	AGCTGCTATCAGCGCCTCTTCCTAAGATGCACTCAAAAAATAGATTTCATATCACATCTCTACTCAGGATCAAACAATATCTCATGCTGATTAAAAAAGACTTCACCTCAAGTATTGTGTTTATTTCCATATCTTCCTTCTCAGATTGCTTGGATAAAACCTGCGACGATGAGGTTGATGATGGCCTTTGCAGCTGTTTAAGTTGCTGTTGCTGCTTAACACCAGTCCGACTAATTTCAGGCCCACTTTCTTTTTTCATGTAGTTGACCTGCCTTTCTGATTTCTCATCCCTGTTAGCTTTTCTCCGGGGTGGTGAGACTTTTGTCACTTTCACCTCTTCTTGTGAATTTATTGATTCCTGAAGTGAATGTGTTTTACTATTAAAACCAGCCTGGTTAT…
qPE9-1	1691	CTCGGCTAGAGCCTACAGCGCCCCTCTCGCCCTGACGGCCCAACCGAGCCGGTTATAAACACAGCCGTCCGCCGCCACCCTTCCTATATCCCAGACTCTCTCTCTCTCTCTCTCAGGCACATTCCCCTGGCTGGACCCGCGCTAGCTCGCGGCCGCGGCAGCTAGATAGTAGTAGCTCTCCAGCCCATAGCTTAGGTCGGTCGCCTTGTTTCGTAGGGTCTGGTTCGGCCGTTGGTCGATAAGTCGGCGGGCGATGGGGGAAGCGCCGCAGCCCAAGTCGCCGCCGAGGTACCCGGACCTGTGCGGCCGCCGGCGGTCGCAGCTGGAGCTGCAGATGCTCAACCGCGAGATCGAATTCCTCAAGGACGAGCTACAATTACTTGAAGGAGTTCCACCAGT…
OsARG	1929	CACAAATAAAATCTCGCCAAATTCATGAACTCTCTAGTCTCTACTCTCTTCTCCTGGCAACGATTTCCAAACGCACGCAAACGCTGTCACAGTTTGTCACGGCAGCGGCAAGTCGGCAACGCTGCCGCGGCACGTCTCCTCCCTCTCTTTTCCGGTTCGGGTAGTCGGGTGTACCGCCATTCGTGATCGAACCAGACTCGAGAGGGAGAGGAGGAGGGAGTCCGAGGGGAGAGACCCAATTAGCTGCAGGGATTGGTCGGGTTCGGCTCCGCCTTCGGAGAGTCCCAAGAGATGGGTGGCGCGGCGGCGGGTACCAAGTGGATCCACCACATCCAGCGCCTCAGCGCGGCCAAGGTGTCGGCGGAGGCGGTGGAGCGGGGCCAGAGCCGCGTCATCGAC…
DST	1010	GTCGTCGTCGTCGTCGTTGCTGCTTCCGCCGTCGGCGGCGCCGGCGCAGGAGGTGGTGAGCGTGGTGGTGGTGCTGGCCGGGGACGCGGCTGTGACGGCGGCCGAGGCGGTGGTGCCGTGGGAGCCCCTCCTCCAGTTGAGCATGTCATCGCGGCCGGCGCCGCCGGGCTGCTCGGCCGGCTGGTGCGTGGCGTAGCGCGCGCGGGGGGCCAGCACGGCCACGCCGCCGGCCTCGGCCGTCCCCGCCCCCGTGCCTGTCCCTGTCCCTGTCCCTGTCCCCGTTCCCGCCGACACCGCCGCTGCCTCGTGGGGCGCGTAGTAGTTGTAGTGCAGGCCGCTGGAGCCGTGCGAGGCGATGGGGAACGGCGCCGGCACCGGCACGGCGGGGGCGTACACGTG…
NAL1/SPIKE	2801	CCCAAACAAGTACTATTTGTGAAGAGAGGCACGTTCACCAGGAACTACTGAGAACTCAAACCAGCTAGAGATTGACTGCTCTGTCCAAACTCTAGCCAGCATGTTGTTTGATCAGGCAGGCAAGGACAACACCAGTGGCCTGCCTTTACCAAAGTTAGTACCCAAATCTCTCCCCAAAATTCCAAGAGCAACACACTTTCCAAACACCTAAAATATCCAGCTTTATTGTCAATTCATCAGGTACGGGGTTGGTGGATGGTTGCGCATGCGCCTAAGATTCTCGAGCTCCGGTTGCTGTTGCTCAATTTTACAATGCTTCATGTAGTACATATACACGAGCATACAACAAATGACAACATTACATGGGCAAGAAGTATGGCGCCTCTGTCAAATTGAGGT…
D11	728	GCGATTGTTTTATGCCCAGAATAACCTCCTATAGCTTTTGCTAAACGAAGATGCTCAAAAAGCAAGTGGCTCTGCCTTTTGCTCTGTTGCAGAGTATCTGATTCCATCTGGCTGGAAGGTCCTACCGGTCTTCACTGCCGTTCATCTGAACCCCTCACTTCATGGAGACGCGCAGCAGTTTCAGCCCTGTAGGTGGGAGGGCACAAGCCAAGGGACAAGCAAGAGGTTTACACCGTTCGGTGGTGGCCCCCGGCTCTGCCCAGGATCAGAGCTCGCTAAAGTGGAGACTGCTTTCTTCCTCCATCACCTTGTCCTCAATTATAGATGGAGAATTGATGGCGATGACATTCCAATGGCATACCCGTATGTGGAGTTTCAGAGAGGTCTGCCAATAGAAAT…
qSW5/GW5	1327	GCCGTCGTGCGCCTCACCAGCAAGGGACGCCCGCCGTCTCCCGTCGTCCTCGCCGCCGTCAGGATCCAGACGGTGTTCCGGGGATTCTTGGCGAAGAAGGCGTTGCGCGCGCTCAAGGCGCTCGTGAAGCTGCAGGCGCTGGTGCGTGGCTACCTCGTGCGCAGGCAGGCGGCCGCCACGCTGCAGAGCATGCAGGCTCTCGTCCGCGCGCAGGCGGCCGTGCGCGAGAGGCGCGCCGCCCTCCACCACCAGCCCGTCCGGCCGCGCTACTCGCTGCAAGAGCGGTACGCGGACGACACGCGGAGCGAGCACGGGGTGGCGGCGTACAGCAGCCGCCGGCTGTCGGCGAGCGTCGAGTCCCCGTCGTACGGCTACGACCGGAGCCCCAAGATCGTGGAG…
GW8/OsSPL16	528	GAGTTGGCGGGGGATGACAGAAGAGAGAGAGCACAATCCGAGTCCAGCACGGGGGCGAGCATCTTGCTGCTCTCGGGCGGCGGCGGGGCCACGGCGGCGGTCGTCTTGAGGAGGGGCTGGCACACCGTGGAGACCTCGAGCGTCCCGGCGCCTGATGCGCTGAAGCTGACTTGGTCGCCGTCCTGGAGGAACGGGAAGCGCCGGCCTTCCTTGGAGTAGGCCGGCGACGTGGAGGTGCCGGCGACGTGCGGCCTGTTGCTGAGCACCGGGTGGTGTGTGTAGTATGAGCTGTCCTCGGATTTGATGACTCCAGACCAGCTTGGCTCCGGCCTTGGAGCCGGGAACGACGAGAACCTTGTCCCTGCACTCGAAAACAAGCCTTGTTGACTTGTCATAAAG…
qGL3.1/OsPPKL1	1031	TTTTAAGCTCAAAATCGAACAACACATTGCTTCTCTAATAAATCAACTCAAATCACCAAACCCGTCCATGACCCAAAACTTTGGACAACAGACGACGATATATTGTGCACACTCTCAGCACAGGTGACGGGAATTACAACACGAGGGAGGTGTAAGGCGTGCTGACAGCTGACTCGCTGCTACTACCCATAAACAAGCGACAACGCTATTATACACGACCTGACAGAACGACCCATTTTTATCACTTCCATACTCTGCAACATGAGGGACAAGAAACAAAAACCCTACAGCAAATGAATACCTAGCACAATGGACTGCTGCTACCACTTTGGACGCTCGACAAAAAGAACACAGTACACAACCCCGCCTATCTGCTGGCATCTGAGTATGTACAGGCGT…
PGL1	326	GACCTGCAGCTACATCAAGAGCCTCCAGCGGGAGGTGGACGACCTCAGCGACCGGCTGTCGGACCTCTTGTCCACCATGGACCACAACAGCCCCGCGGCGGAGATCATCCGAAGCATCCTCCGCTCCTGAGCGCGCGCAAGGGCGAGGTCAACGAACGCCGGCCTCCGATCGATCGCCGACAGCGCGCGCTCTCCGGCCGGCTGGTCACGTGCGGGAGCTGAGCTCAATTAGGTAGCTAGGGTATATATACATATAATATATATATCTACATGTACGTGTATCTACCTTTTCCTTTACCAGTCTCCCTAGATCTGAGATCATGTGG
PGL2	859	CTACTACACACACACCAGCAGCACCATCCTTGCTTCGTCTCCGCTACGCACACAATATAATGGAGTCCCCGCTTCCGCTCCAACCCAATCTGGATCCACCCCCGCCCCGAGCCAGCTCGCTATAAAGGCACCCCTCTCCCTTTCTGTCTCCCTCGCAGCTCAGTTACTCACTCCGGCCTCCAGCTTTTCCTTTGCGCCCCAGGGCCGGAAGAGCCCACACACCACCACCACCACTAGATAGCCAGCGACGATCGAGCCGCGCGCCGGTGGACGCGCACATACACGCGGTAGCTTCCTTCTCAAGCCTAGCTAGCCCCATCCTGCGCGCAGGCGGCGGCAGCGAGAATTGACGTGCGACGACGAGCTTGTGCTTGCTAGCTAGAGAGCGAGGATGTCGAG…
OsFIE2	4211	CTTATTCGTGTAAAATTTCTTCAAAATTCCTCTCCTTCGAACAGATCCTTTTGCCCCCGGACCCCTTTCCTACGCTTGCCCAAACCCACAAAACCCTCGCCGTCGCGCCGCGCGATTGCCTCTCCGGCCGCCGCGAGCCCGCGACACTAGTAACGGTCTACACCACTAGAATGACTGAAGAATTGAATTCCAGCAAATTCAAGCTTTTGTTTTAGCCAAGATTTGAGATTCGATTTGAAGTGTGGAAGTCCTTACAATTTGCCAATCCTATATTTGATCTCTGCTGTGCTGCGTTAAATCCCTAAACTTCACAGCGCGGCGCCGGCCCAGCCACGCCGGAAGAAGTCGCCGCGTGAGGTCAGTGTCCCCGTTGCTGCCGCCTCTAACCCGAAGCCTAGG…
qGY2-1	2741	ATTTCTCTCAACGGTCCTAGCAATCGCGTCACCGTCTTCTCCATCGCCGGTGCTCCCTTACTCTCGATGGCATCCTCGGCCGCCGCTCGCCGCCTTCTCCTCCTCCGCCACCGCCATGGGAACCTTCTCCCCAAACGCCACTTCTCTTCCTCATCCGCTCCCGACGGCCTCGACGACGGCGGTGGCCGCGTCAAGATCTTCGACCGCGACCTGAAGCGCCGGCACCGGGACCGCGCGGCGTGGGTGATGCGTGAGACCGATGGGCTCGTGGATGCGGTCGCTGAGAATCTCCTAGACCGCCTCGAGGACTGCAGGAAAGCCTTCCCCTCCGCACTCTGCCTTGGGGGCTCCGCCGGCGCCGTCCGCCGCTTGCTCCGTGGCCGCGGTGGGATTGAGAGG…
SRS5	1890	CTCCATCGTGGGCTCGTGGCCCAGGCTGTCGTTCTGTTCTATAAAGCGAGACGAGTGGGAGCAGGCGTAACCCTAATTGAGCATCGCAGAGATAGGCGTCTTCGTACTCGCCTACCTCCGCGGCTCAAACCTTTCCCCCTTCTCCCAATTCCTTCCGCCGGCCGCCGCTCCACCCGTACGACGACACCATGAGGGAGTGCATTTCGATCCACATCGGCCAGGCCGGTATCCAGGTCGGAAACGCGTGCTGGGAGCTGTACTGCCTTGAGCATGGCATTCAGGCTGACGGTCAGATGCCCGGTGACAAGACCATTGGGGGAGGTGATGATGCTTTCAACACCTTCTTCAGTGAGACTGGTGCTGGGAAGCACGTGCCCCGTGCTGTTTTTGTTGACCTTG…
DEP3	1843	GCCTCACCTGCCTTCCCAATCAATCGCATTCTCCGTCCGCGACCCAATCCAGGTGCCGACAGACCAGATACCAGAGCAAACAAGAAGCCGTCTCACTCCACGTCGCAAGGGAAATGGCCACCGCCTCGCTCGCACTGCTCGATCAGACGCTGCTGCCGTCCCCTCTGGCGTACAACGGCGGCTCCGACCGCCTCAGCCAGGAGATCTTCTCCATCCTCGAGTCCAACTTCCTATTCGGCGCGTCGCCGCTGGAGGGCGGCGCGTGCTCCGCGGGCCGCGTCCGCGTGCTGTCCATCGACGGGGGTGCCGACGGCGGCGCGCTGGCCGCCGCAGCGCTGGTACGGCTCGAGCGCCGCCTGCAGGAGCTCTCCGGCAACCCCGCCGCGCGCGTCGCGGACT…
aZm, Zea mays; Os, Oryza sativa.
